# Supplementary material for: Distinct regions of the intrinsically disordered protein MUT-16 mediate assembly of a small RNA amplification complex and promote phase separation of Mutator foci
Source: PLoS Genet. 2018 Jul 23;14(7):e1007542. doi: 10.1371/journal.pgen.1007542 (PMC6072111; doi:10.1371/journal.pgen.1007542)
Supplement: S1 Table — (XLSX) [file pgen.1007542.s009.xlsx]

## Sheet: Sheet1
S1 Table. Peptide counts and percent coverage for Mutator proteins identified by mass spectrometry following FLAG or GFP immunoprecipitation from wild-type and MUT-16::GFP::FLAG lysates.
		FLAG immunoprecipitation				GFP immunoprecipitation
Protein	UniProt Identifier	Total peptide count		% Coverage		Total peptide count		% Coverage
		wild-type	MUT-16::GFP::FLAG	MUT-16::GFP::FLAG		wild-type	MUT-16::GFP::FLAG	MUT-16::GFP::FLAG
MUT-16/B0379.3a	O62011_CAEEL	0	213	0.4326		0	191	0.4364
GFP		0	115	0.6303		0	149	0.7059
MUT-14/C14C11.6	Q17978_CAEEL	0	66	0.3712		0	66	0.4413
SMUT-1/Y38A10A.6	Q9UAX9_CAEEL	0	55	0.3577		0	45	0.4212
MUT-15/T01C3.8a	Q22061_CAEEL	0	40	0.3512		0	38	0.3752
MUT-2/K04F10.6a	O44768_CAEEL	0	38	0.3265		0	35	0.4422
DRH-3/D2005.5	Q93413_CAEEL	0	22	0.1903		0	25	0.2413
NYN-1/T23G4.3	O18125_CAEEL	0	21	0.28		0	37	0.4
NYN-2/Y87G2A.7	Q9NA28_CAEEL	0	21	0.274		0	34	0.317
RDE-8/ZC477.5	Q23342_CAEEL	0	19	0.3215		0	30	0.4218
EKL-1/F22D6.6	Q19731_CAEEL	0	16	0.2277		0	12	0.2327
RRF-1/F26A3.8a	G5ECM1_CAEEL	0	15	0.0993		0	17	0.1137
RDE-2/F21C3.4a	Q19672_CAEEL	0	3	0.0606		0	3	0.0623
MUT-7/ZK1098.8	MUT7_CAEEL	0	1	0.0088		0	3	0.0571
