# Supplementary material for: Distinct regions of the intrinsically disordered protein MUT-16 mediate assembly of a small RNA amplification complex and promote phase separation of Mutator foci
Source: PLoS Genet. 2018 Jul 23;14(7):e1007542. doi: 10.1371/journal.pgen.1007542 (PMC6072111; doi:10.1371/journal.pgen.1007542)
Supplement: S2 Table — (XLSX) [file pgen.1007542.s010.xlsx]

## Sheet: Sheet1
S2 Table. Strains generated for this study.
Strain Designation	Description
USC717	mut-16(cmp3[mut-16::gfp::3xFLAG + loxP]) I
USC983	mut-16(cmp3[mut-16::gfp::3xFLAG + loxP]) I; pha-1(e2123) III; rde-8(cmp60[2xHA::mCherry + loxP Cbr-unc-119(+) loxP::rde-8]) IV
USC904	mut-16(cmp3[mut-16::gfp::3xFLAG]) I; rde-8(cmp60[2xHA::mCherry::rde-8]) IV
USC1000	mut-16(cmp3 cmp96[mut-16ΔA::gfp::3xFLAG]) I; rde-8(cmp60[2xHA::mCherry::rde-8]) IV
USC1001	mut-16(cmp3 cmp97[mut-16ΔB::gfp::3xFLAG]) I; rde-8(cmp60[2xHA::mCherry::rde-8]) IV
USC1002	mut-16(cmp3 cmp98[mut-16ΔC::gfp::3xFLAG]) I; rde-8(cmp60[2xHA::mCherry::rde-8]) IV
USC1003	mut-16(cmp3 cmp99[mut-16ΔD::gfp::3xFLAG]) I; rde-8(cmp60[2xHA::mCherry::rde-8]) IV
USC1004	mut-16(cmp3 cmp100[mut-16ΔE::gfp::3xFLAG]) I; rde-8(cmp60[2xHA::mCherry::rde-8]) IV
USC1005	mut-16(cmp3 cmp101[mut-16ΔF::gfp::3xFLAG]) I; rde-8(cmp60[2xHA::mCherry::rde-8]) IV
USC1006	mut-16(cmp3 cmp102[mut-16ΔG::gfp::3xFLAG]) I; rde-8(cmp60[2xHA::mCherry::rde-8]) IV
USC1008	mut-16(cmp3 cmp104[mut-16ΔH-I::gfp::3xFLAG]) I; rde-8(cmp60[2xHA::mCherry::rde-8]) IV
USC1009	mut-16(cmp3 cmp105[mut-16ΔJ::gfp::3xFLAG]) I; rde-8(cmp60[2xHA::mCherry::rde-8]) IV
USC1010	mut-16(cmp3 cmp106[mut-16ΔK::gfp::3xFLAG]) I; rde-8(cmp60[2xHA::mCherry::rde-8]) IV
USC1011	mut-16(cmp3 cmp107[mut-16ΔL::gfp::3xFLAG]) I; rde-8(cmp60[2xHA::mCherry::rde-8]) IV
USC982	mut-16(cmp3[mut-16::gfp::3xFLAG + loxP]) I; pha-1(e2123) III; nyn-1(cmp56[2xHA::mCherry + loxP Cbr-unc-119(+) loxP::nyn-1]) IV
USC899	mut-16(cmp3[mut-16::gfp::3xFLAG]) I; nyn-1(cmp56[2xHA::mCherry::nyn-1]) IV
USC1012	mut-16(cmp3 cmp108[mut-16ΔB::gfp::3xFLAG]) I; nyn-1(cmp56[2xHA::mCherry::nyn-1]) IV
USC1013	mut-16(cmp3 cmp109[mut-16ΔC:gfp::3xFLAG]) I; nyn-1(cmp56[2xHA::mCherry::nyn-1]) IV
USC1014	mut-16(cmp3 cmp110[mut-16ΔD:gfp::3xFLAG]) I; nyn-1(cmp56[2xHA::mCherry::nyn-1]) IV
USC875	rrf-1(cmp54[gfp + loxP + 3xFLAG::rrf-1]) I
USC995	rrf-1(cmp54[gfp + loxP + 3xFLAG::rrf-1]) mut-16(cmp41[mut-16::mCherry::2xHA + loxP]) I; pha-1(e2123) III
USC980	rrf-1(cmp54[gfp::3xFLAG::rrf-1]) mut-16(cmp41[mut-16::mCherry::2xHA]) I
USC1174	rrf-1(cmp54[gfp::3xFLAG::rrf-1]) mut-16(cmp41 cmp202[mut-16ΔA::mCherry::2xHA]) I
USC1023	rrf-1(cmp54[gfp::3xFLAG::rrf-1]) mut-16(cmp41cmp113[mut-16ΔB::mCherry::2xHA]) I
USC1024	rrf-1(cmp54[gfp::3xFLAG::rrf-1]) mut-16(cmp41 cmp114[mut-16ΔC::mCherry::2xHA]) I
USC1025	rrf-1(cmp54[gfp::3xFLAG::rrf-1]) mut-16(cmp41 cmp115[mut-16ΔD::mCherry::2xHA]) I
USC1026	rrf-1(cmp54[gfp::3xFLAG::rrf-1]) mut-16(cmp41 cmp116[mut-16ΔE::mCherry::2xHA]) I
USC1027	rrf-1(cmp54[gfp::3xFLAG::rrf-1]) mut-16(cmp41 cmp117[mut-16ΔF::mCherry::2xHA]) I
USC1028	rrf-1(cmp54[gfp::3xFLAG::rrf-1]) mut-16(cmp41 cmp118[mut-16ΔG::mCherry::2xHA])I
USC1149	rrf-1(cmp54[gfp::3xFLAG::rrf-1]) mut-16(cmp41 cmp186[mut-16ΔH-I::mCherry::2xHA]) I
USC852	mut-2(cmp42[(mut-2::gfp + loxP + 3xFLAG)]) I
USC997	mut-2(cmp42[(mut-2::gfp + loxP + 3xFLAG)]) mut-16(cmp41[mut-16::mCherry::2xHA + loxP]) I; pha-1(e2123) III
USC979	mut-2(cmp42[(mut-2::gfp::3xFLAG)]) mut-16(cmp41[mut-16::mCherry::2xHA]) I
USC1069	mut-2(cmp42[(mut-2::gfp::3xFLAG)]) mut-16(cmp41 cmp138[mut-16ΔA::mCherry::2xHA]) I
USC1030	mut-2(cmp42[(mut-2::gfp::3xFLAG)]) mut-16(cmp41 cmp120[mut-16ΔB::mCherry::2xHA] )I
USC1031	mut-2(cmp42[(mut-2::gfp::3xFLAG)]) mut-16(cmp41 cmp121[mut-16ΔC::mCherry::2xHA]) I
USC1032	mut-2(cmp42[(mut-2::gfp::3xFLAG)]) mut-16(cmp41 cmp122[mut-16ΔD::mCherry::2xHA]) I
USC1033	mut-2(cmp42[(mut-2::gfp::3xFLAG)]) mut-16(cmp41 cmp123[mut-16ΔE::mCherry::2xHA]) I
USC1034	mut-2(cmp42[(mut-2::gfp::3xFLAG)]) mut-16(cmp41 cmp124[mut-16ΔF::mCherry::2xHA]) I
USC1035	mut-2(cmp42[(mut-2::gfp::3xFLAG)]) mut-16(cmp41 cmp125[mut-16ΔG::mCherry::2xHA]) I
USC1070	mut-2(cmp42[(mut-2::gfp::3xFLAG)]) mut-16(cmp41 cmp139[mut-16ΔH-I::mCherry::2xHA]) I
USC1071	mut-2(cmp42[(mut-2::gfp::3xFLAG)]) mut-16(cmp41 cmp140[mut-16ΔJ::mCherry::2xHA]) I
USC1072	mut-2(cmp42[(mut-2::gfp::3xFLAG)]) mut-16(cmp41 cmp141[mut-16ΔK::mCherry::2xHA]) I
USC1073	mut-2(cmp42[(mut-2::gfp::3xFLAG)]) mut-16(cmp41 cmp142[mut-16ΔL::mCherry::2xHA]) I
USC1147	mut-2(cmp42[(mut-2::gfp::3xFLAG)]) mut-16(cmp41 cmp184[mut-16ΔE-I::mCherry::2xHA]) I
USC1148	mut-2(cmp42[(mut-2::gfp::3xFLAG)]) mut-16(cmp41 cmp185[mut-16ΔE-K::mCherry::2xHA]) I
USC1054	rde-2(cmp127[(rde-2::gfp + loxP + 3xFLAG)]) mut-16(cmp41[mut-16::mCherry::2xHA + loxP]) I; pha-1(e2123) III
USC1039	rde-2(cmp127[(rde-2::gfp::3xFLAG)]) mut-16(cmp41[mut-16::mCherry::2xHA]) I
USC1102	rde-2(cmp127[(rde-2::gfp::3xFLAG)]) mut-16(cmp41 cmp157[mut-16ΔA::mCherry::2xHA]) I
USC1103	rde-2(cmp127[(rde-2::gfp::3xFLAG)]) mut-16(cmp41 cmp158[mut-16ΔB::mCherry::2xHA]) I
USC1104	rde-2(cmp127[(rde-2::gfp::3xFLAG)]) mut-16(cmp41 cmp159[mut-16ΔC::mCherry::2xHA]) I
USC1105	rde-2(cmp127[(rde-2::gfp::3xFLAG)]) mut-16(cmp41 cmp160[mut-16ΔD::mCherry::2xHA]) I
USC1106	rde-2(cmp127[(rde-2::gfp::3xFLAG)]) mut-16(cmp41 cmp161[mut-16ΔE::mCherry::2xHA]) I
USC1107	rde-2(cmp127[(rde-2::gfp::3xFLAG)]) mut-16(cmp41 cmp162[mut-16ΔF::mCherry::2xHA]) I
USC1108	rde-2(cmp127[(rde-2::gfp::3xFLAG)]) mut-16(cmp41 cmp163[mut-16ΔG::mCherry::2xHA]) I
USC1109	rde-2(cmp127[(rde-2::gfp::3xFLAG)]) mut-16(cmp41 cmp164[mut-16ΔH-I::mCherry::2xHA]) I
GR1964	mgSi28(mut-14::gfp) II; mut-14(mg464) smut-1(tm1301) V
USC998	mut-16(cmp41[mut-16::mCherry::2xHA + loxP]) I; cmpSi77(mut-14::gfp) II; pha-1(e2123) III; smut-1(tm1301) mut-14(mg464) V
USC1175	mut-16(cmp41 cmp203[mut-16ΔA::mCherry::2xHA]) I; mgSi28(mut-14::gfp) II; smut-1(tm1301) mut-14(mg464) V
USC1150	mut-16(cmp41 cmp187[mut-16ΔB::mCherry::2xHA]) I; mgSi28(mut-14::gfp) II; smut-1(tm1301) mut-14(mg464) V
USC1151	mut-16(cmp41 cmp188[mut-16ΔC::mCherry::2xHA]) I; mgSi28(mut-14::gfp) II; smut-1(tm1301) mut-14(mg464) V
USC1152	mut-16(cmp41 cmp189[mut-16ΔD::mCherry::2xHA]) I; mgSi28(mut-14::gfp) II; smut-1(tm1301) mut-14(mg464) V
USC1153	mut-16(cmp41 cmp190[mut-16ΔE::mCherry::2xHA]) I; mgSi28(mut-14::gfp) II; smut-1(tm1301) mut-14(mg464) V
USC1154	mut-16(cmp41 cmp191[mut-16ΔF::mCherry::2xHA]) I; mgSi28(mut-14::gfp) II; smut-1(tm1301) mut-14(mg464) V
USC1155	mut-16(cmp41 cmp192[mut-16ΔG::mCherry::2xHA]) I; mgSi28(mut-14::gfp) II; smut-1(tm1301) mut-14(mg464) V
USC1156	mut-16(cmp41 cmp193[mut-16ΔH-I::mCherry::2xHA]) I; mgSi28(mut-14::gfp) II; smut-1(tm1301) mut-14(mg464) V
USC1094	cmpSi149(mut-16::gfp [full-length]) II; unc-119(ed3) III
USC1166	mut-16(pk710) I; cmpSi193(mut-16EFGHIJKL::gfp) II; unc-119(ed3) III
USC1190	mut-16(pk710) I; cmpSi193(mut-16GHIJKL::gfp) II; unc-119(ed3) III
USC1164	mut-16(pk710) I; cmpSi189(mut-16IJKL::gfp) II; unc-119(ed3) III
USC1165	mut-16(pk710) I; cmpSi190(mut-16JKL::gfp) II; unc-119(ed3) III
USC1063	cmpSi191(mut-16KL::gfp) II; unc-119(ed3) III
USC946	mut-2(ne298) I; nyn-1(cmp56[2xHA::mCherry::nyn-1]) IV
USC947	rde-2(pk1657) I; nyn-1(cmp56[2xHA::mCherry::nyn-1]) IV
USC948	mut-16(pk710) I; nyn-1(cmp56[2xHA::mCherry::nyn-1]) IV
USC949	nyn-1(cmp56[2xHA::mCherry::nyn-1]) IV; mut-15(tm1358) V
USC951	nyn-1(cmp56[2xHA::mCherry::nyn-1]) IV; mut-14(mg464) smut-1(tm1301) V
USC1042	rde-8(tm2252) nyn-1(cmp56[2xHA::mCherry::nyn-1]) IV
USC953	mut-2(ne298) I; rde-8(cmp60[2xHA::mCherry::rde-8]) IV
USC954	rde-2(pk1657) I; rde-8(cmp60[2xHA::mCherry::rde-8]) IV
USC955	mut-16(pk710) I; rde-8(cmp60[2xHA::mCherry::rde-8]) IV
USC956	rde-8(cmp60[2xHA::mCherry::rde-8]) IV; mut-15(tm1358) V
USC958	rde-8(cmp60[2xHA::mCherry::rde-8]) IV; mut-14(mg464) smut-1(tm1301) V
USC1016	nyn-2 (tm4844) I; rde-8(cmp60[2xHA::mCherry::rde-8]) nyn-1 (tm5004) IV
USC975	rrf-1(cmp54[gfp::3xFLAG::rrf-1]) mut-16(pk710) I
USC976	rrf-1(cmp54[gfp::3xFLAG::rrf-1]) I; mut-15(tm1358) V
USC977	rrf-1(cmp54[gfp::3xFLAG::rrf-1]) I; mut-14(mg464) smut-1(tm1301) V
USC1015	mut-2(ne298) rrf-1(cmp54[gfp::3xFLAG::rrf-1]) I
USC1132	mut-16(cmp168[(gfp + loxP + sqt-1(d) + hs::Cre + HygroR + loxP + 3xFLAG)::mut-16]) I
USC1124	unc-119(ed3) III; cmpEx76[myo-3p::mut-16::gfp; myo-3p::mCherry] - 20ng/ul myo-3p::mut-16::gfp
USC1177	mut-16(cmp3[mut-16::gfp::3xFLAG]) I; cmpEx79[myo-3p::mCherry]
USC1123	unc-119(ed3) III; cmpEx76[myo-3p::mut-16::gfp]
USC1208	unc-119(ed3) III; cmpEx89[myo-3p::mut-16::gfp; myo-3p::mCherry] - 20ng/ul myo-3p::mut-16::gfp
USC1209	unc-119(ed3) III; cmpEx90[myo-3p::mut-16::gfp; myo-3p::mCherry] - 5ng/ul myo-3p::mut-16::gfp
USC1210	unc-119(ed3) III; cmpEx91[myo-3p::mut-16::gfp; myo-3p::mCherry] - 1ng/ul myo-3p::mut-16::gfp
USC1211	unc-119(ed3) III; cmpEx92[myo-3p::mut-16::gfp; myo-3p::mCherry] - 0.25ng/ul myo-3p::mut-16::gfp
USC1202	unc-119 III; mgSi18[mut-15::mCherry] II; mut-15(tm1358) V; cmpEx86[myo-3p::mut-16::gfp]
USC1203	rde-2(pk1657) I; unc-119 III; mgSi20[rde-2::mCherry] II; cmpEx87[myo-3p::mut-16::gfp]
USC1204	cmpEx88[myo-3p::gfp]
