# Supplementary material for: Distinct regions of the intrinsically disordered protein MUT-16 mediate assembly of a small RNA amplification complex and promote phase separation of Mutator foci
Source: PLoS Genet. 2018 Jul 23;14(7):e1007542. doi: 10.1371/journal.pgen.1007542 (PMC6072111; doi:10.1371/journal.pgen.1007542)
Supplement: S3 Table — (XLSX) [file pgen.1007542.s011.xlsx]

## Sheet: Sheet1
S3 Table. Oligonucleotides sequences used in this study.
GFP w/C-term 3xFLAG and internal Floxed Cbr-unc-119
GFP - F	AGTAAAGGAGAAGAACTTTTCAC
GFP (w/LoxP) - R	ataacttcgtatagcatacattatacgaagttatGTTTAAACTTACGTGTCTTGTAGTTC
Cbr-unc-119 (w/LoxP) - F	ataacttcgtatagcatacattatacgaagttatGACATTCTCTAATGAAAAAATCTTTC
Cbr-unc-119 (w/LoxP) - R	ataacttcgtatagcatacattatacgaagttatCTTTGAGCCAATTTATCCAAGTC
GFP (w/LoxP) - F	ataacttcgtatagcatacattatacgaagttatAGTTCGGTACTAACTAACCATAC
GFP (w/3x FLAG) - R	cttgtcatcgtcatccttgtaatcgatgtcatgatctttataatcaccgtcatggtctttgtagtcTTTGTATAGTTCATCCATGCCATG
mCherry with N-term and C-term 2xHA and internal Floxed Cbr-unc-119
mCherry - F	ATGggatccGTCTCAAAGGGTGAAGAAGATAAC
mCherry - R	CTAagatctCTTATACAATTCATCCATGCCACC
HA tag	gatccTATCCTTATGATGTACCTGATTATGCCTACCCATACGACGTTCCAGACTACGCTg
HA tag (reverse complement)	gatccAGCGTAGTCTGGAACGTCGTATGGGTAGGCATAATCAGGTACATCATAAGGATAg
mut-16::gfp::3xFLAG
5' homology arm - mut-16::GFP - F	ACCACATCAATATGCGCCTC
5' homology arm - mut-16::GFP - R	GTTTCGGATATCATCTTTCAAAACG
3' homology arm - mut-16::GFP - F	TAAGAATTTACTTGTTCCTATTACTG
3' homology arm - mut-16::GFP - R	CTTACTACGGTAGTCGATCG
guide - mut-16::GFP/mCherry	gaattgcaaatctaaatgtttgCAGACGTCCTGCTATTCCTgttttagagctagaaatagcaag
guide - mut-16::GFP/mCherry	cttgctatttctagctctaaaacAGGAATAGCAGGACGTCTGcaaacatttagatttgcaattc
site-directed mutagenesis of guide RNA target site in mut-16 repair template	TGAGAACAGAAGTGAGCAGACGTCCAGCCATCCCACGTTACATTGATATTGTCCAATATATTAG
site-directed mutagenesis of guide RNA target site in mut-16 repair template	CTAATATATTGGACAATATCAATGTAACGTGGGATGGCTGGACGTCTGCTCACTTCTGTTCTCA
mut-16::mCherry::2xHA
5' homology arm - mut-16::mCherry - F	TTTCAGGCCAATCCACCAAC
5' homology arm - mut-16::mCherry - R	GTTTCGGATATCATCTTTCAAAACGAC
3' homology arm - mut-16::mCherry - F	TAAGAATTTACTTGTTCCTATTACTGTTCC
3' homology arm - mut-16::mCherry - R	CTGTTTTCTTGTTCGAGACGTC
mCherry::2xHA - F	GTCTCAAAGGGCGAAGAAGATAAC
mCherry::2xHA - R	AGCGTAGTCTGGAACGTCG
2xHA::mCherry::rde-8
5' homology arm - mCherry::rde-8 - F	CCTTATCAAGATCACTGACC
5' homology arm - mCherry::rde-8 - R	CATTATGAGTAATCTGAAATATAATAATCAG
3' homology arm - mCherry::rde-8 - F	ACATGTGGAATTTCAGAGACTGACAAG
3' homology arm - mCherry::rde-8 - R	AAATCTCCTCAATGACACCAGGAC
guide - mCherry::rde-8	tcttGGATTACTCATAATGACATG
guide - mCherry::rde-8	aaacCATGTCATTATGAGTAATCC
2xHA::mCherry - F	TATCCTTATGATGTACCTGATTATGCC
2xHA::mCherry - F	CTTATACAATTCATCCATGCCACCT
2xHA::mCherry::nyn-1
5' homology arm - mCherry::nyn-1 - F	CCTGATTCCGAATATCTATTCG
5' homology arm - mCherry::nyn-1 - R	CATTTCTGAAAATTTCAGAATTTTAAGG
3' homology arm - mCherry::nyn-1 - F	GGTCCAGGTTCACCTCCGGAC
3' homology arm - mCherry::nyn-1 - R	ATCTCGTTCTATCGGCGAACGGC
guide - mCherry::nyn-1	tcttGAATTTTCAGAAATGGGTCC
guide - mCherry::nyn-1	aaacGGACCCATTTCTGAAAATTC
mut-2::gfp::3xFLAG
5' homology arm - mut-2::GFP - F	GATCGATTTCTGTCATCGATGCAC
5' homology arm - mut-2::GFP - R	TACAAATGAGTTTCGACAGTAGACACC
3' homology arm - mut-2::GFP - F	TAGTCTTAATATGTCGATGTTTTGTCTTG
3' homology arm - mut-2::GFP - R	CTGAAATTCTTGGCCTCTAACC
guide - mut-2::GFP	tcttGCGGCTTAGGTGTCTACTGT
guide - mut-2::GFP	aaacACAGTAGACACCTAAGCCGC
rde-2::gfp::3xFLAG
5' homology arm - rde-2::GFP - F	CACGTGGAACATCTAATATTCC
5' homology arm - rde-2::GFP - R	CTTTCGAACTGAAATAATAATTTGAATAG
3' homology arm - rde-2::GFP - F	TAAAAACTGCACAATCGACAAATC
3' homology arm - rde-2::GFP - R	TGTCAGGAATCGTCAGAATTG
guide - rde-2::GFP	tcttGCATTACATATTGGAAAGGG
guide - rde-2::GFP	aaacCCCTTTCCAATATGTAATGC
site-directed mutagenesis of guide RNA target site in rde-2 repair template	CCAATTGGAAATGTTTCATTGCACATAGGTAAAGGAGGTGAAGCTTATCAACAG
site-directed mutagenesis of guide RNA target site in rde-2 repair template	CTGTTGATAAGCTTCACCTCCTTTACCTATGTGCAATGAAACATTTCCAATTGG
gfp::3xFLAG::rrf-1
5' homology arm - GFP::rrf-1 - F	GGTTGCTGTAAAAGTTCCCATC
5' homology arm - GFP::rrf-1 - R	GACGAGGAGTCTGAAAAATTTTATACAG
3' homology arm - GFP::rrf-1 - F	ATGTCGGAACGAAGTCATGG
3' homology arm - GFP::rrf-1 - R	CTCGGAAGATTCGCAAATTCAATC
guide - GFP::rrf-1	tcttGATTTTGGAAATATACAAGG
guide - GFP::rrf-1	aaacCCTTGTATATTTCCAAAATC
site-directed mutagenesis of guide RNA target site in rrf-1 repair template	CTTGCTGCGATTTATTTCGGTAACATCCAGGGAGGCACATATTTCAATC
site-directed mutagenesis of guide RNA target site in rrf-1 repair template	GATTGAAATATGTGCCTCCCTGGATGTTACCGAAATAAATCGCAGCAAG
pgl-1::mKate2::3xMyc
5' homology arm - pgl-1::mKate2 - F	GGAGAAGTGTTGTTTGTCCG
5' homology arm - pgl-1::mKate2 - R	GAAACCTCCACGGCCTCCCCGACCCCCGTAACC
3' homology arm - pgl-1::mKate2 - F	TAAACTCCAACTATTGAATGTTTAATTTG
3' homology arm - pgl-1::mKate2 - R	GGCCTCCCTATTAGACTTGC
guide - pgl-1::mKate2	tcttGGGGGTCGTGGTGGACGCGG
guide - pgl-1::mKate2	aaacCCGCGTCCACCACGACCCCC
mut-16::gfp and variants (EFGHIJKL, GHIJKL, IJKL, JKL, KL) and myo-3p::GFP
mut-16 promoter - F	CTGTGTTTTTCTGCCGTCGAC
mut-16 promoter - R	CATTTTCTGCAAATATCGAGTATTTGAG
mut-16 gene (full-length) - F	ATGTCCGAAAGTGATGATGATTATC
mut-16 gene (EFGHIJKL) - F	ATGGGTGGACAGAGATCAGATGATCGTCGTGGTCCACAAC
mut-16 gene (GHIJKL) - F	ATGTCGAAAATTGAGACTCGATTCAATACGTAC
mut-16 gene (IJKL) - F	ATGCCAGTCAACCAAAGTCAACC
mut-16 gene (JKL) - F	ATGGTTAATCAGCAGCAACCAATCTATC
mut-16 gene (KL) - F	ATGAATCCTCCAGAATACGATCCAC
mut-16 gene (with NotI linker) - R	tccgcggccgcctgatcctcctccGTTTCGGATATCATCTTTCAAAACG
GFP (with NotI linker) - F	ggaggaggatcaggcggccgcggaAGTAAAGGAGAAGAACTTTTCAC
GFP - R	CTATTTGTATAGTTCATCCATGCC
mut-16 3'UTR - F	GAATTTACTTGTTCCTATTACTGTTC
mut-16 3'UTR - R	AATACGTCATATCATAAATTCACAAAG
myo-3 promoter - F	ACCTGTACTCTATCACTGCC
myo-3 promoter - R	TTCTAGATGGATCTAGTGGTCG
mut-16p::GFP (and N-terminal-tagged GFP::MUT-16)
5' homology arm - GFP::mut-16 - F	GAGTGTGACCGTAGTAGAAGCG
5' homology arm - GFP::mut-16 - R	TTTCTGCAAATATCGAGTATTTGAGTG
3' homology arm - GFP::mut-16 - F	ATGTCCGAAAGTGATGATGATTATCCGGAGTTGGATATTTCCGATCAATATATCG
3' homology arm - GFP::mut-16 - R	ATCGCCGGTGCCTTATTTCGAG
guide - GFP::mut-16	tcttGGATCGGAGATGTCTAATTC
guide - GFP::mut-16	aaacGAATTAGACATCTCCGATCC
OLIGOS FOR GENERATION OF DELETIONS BY CRISPR/CAS9
Guide 1 - 5' breakpoint for ΔA	tcttGGATCGGAGATGTCTAATTC
Guide 1 - 5' breakpoint for ΔA	aaacGAATTAGACATCTCCGATCC
Guide 2 - 3' breakpoint for ΔA, 5' breakpoint for ΔB	tcttGCCGGTATCGTTTCTGGTGG
Guide 2 - 3' breakpoint for ΔA, 5' breakpoint for ΔB	aaacCCACCAGAAACGATACCGGC
Guide 3 - 3' breakpoint for ΔB, 5' breakpoint for ΔC	tcttGCCCATGCACTTGTACGAGG
Guide 3 - 3' breakpoint for ΔB, 5' breakpoint for ΔC	aaacCCTCGTACAAGTGCATGGGC
Guide 4 - 3' breakpoint for ΔC, 5' breakpoint for ΔD	tcttGACTCGATCCAGAAAAACTG
Guide 4 - 3' breakpoint for ΔC, 5' breakpoint for ΔD	aaacCAGTTTTTCTGGATCGAGTC
Guide 5 - 3' breakpoint for ΔD, 5' breakpoint for ΔE	tcttGAAGGCAATTATAGGGCCGG
Guide 5 - 3' breakpoint for ΔD, 5' breakpoint for ΔE	aaacCCGGCCCTATAATTGCCTTC
Guide 6 - 3' breakpoint for ΔE, 5' breakpoint for ΔF	tcttGCGATTCCGAATCCATTTGG
Guide 6 - 3' breakpoint for ΔE, 5' breakpoint for ΔF	aaacCCAAATGGATTCGGAATCGC
Guide 7 - 3' breakpoint for ΔF, 5' breakpoint for ΔG	tcttGaattcgtacTTTTCGAAGG
Guide 7 - 3' breakpoint for ΔF, 5' breakpoint for ΔG	aaacCCTTCGAAAAgtacgaattC
Guide 8 - 3' breakpoint for ΔG, 5' breakpoint for ΔH-I	tcttGGTGGAGCTGGATTCTCAGG
Guide 8 - 3' breakpoint for ΔG, 5' breakpoint for ΔH-I	aaacCCTGAGAATCCAGCTCCACC
Guide 9 - 3' breakpoint for ΔH-I, 5' breakpoint for ΔJ	tcttGGTTGCTGCTGATTAACTGG
Guide 9 - 3' breakpoint for ΔH-I, 5' breakpoint for ΔJ	aaacCCAGTTAATCAGCAGCAACC
Guide 10 - 3' breakpoint for ΔJ, 5' breakpoint for ΔK	tcttGCGTATTCTGGAGGATTTGG
Guide 10 - 3' breakpoint for ΔJ, 5' breakpoint for ΔK	aaacCCAAATCCTCCAGAATACGC
Guide 11 - 3' breakpoint for ΔK, 5' breakpoint for ΔL	tcttGCGTACTTTAATAAAAACGG
Guide 11 - 3' breakpoint for ΔK, 5' breakpoint for ΔL	aaacCCGTTTTTATTAAAGTACGC
Guide 11 - 3' breakpoint for ΔL	tcttGCGGTTGCTATAGTGGAAAG
Guide 11 - 3' breakpoint for ΔL	aaacCTTTCCACTATAGCAACCGC
ΔA - oligo repair template	ctcaaatactcgatatttgcagaaaATGTCCGAAAGTGATGATGATTATCCGGAACCAGAgACcATcCCGGACAATCTTATACAAAACGTCATCGGAAGAAATGATAACGCCGATTATG
ΔB - oligo repair template	cgtatatttcaattttattttctgattcagAATGACAATATGGATGAACCTCCACGAGGAGGTTGGCTGCAGTCCAAAGAGGGCGCATTCTTTCCAGTCATTTCCG
ΔC - oligo repair template	ggagactataacttaattgttttcagACCGAACACGCCCATGCACTTGTACGACTGTGGAATAATGATTGGTTCAAAGAGTATACAAATCGAGGAACACTGAAG
ΔD - oligo repair template	CACATGCGAATATTTTTCGAAAATATAAGGATATTCTTCAACTCGATCCAGAgAAgGCCGGTGGACAGAGATCAGgtacattgcattttttgtgattatctaaaaatc
ΔE - oligo repair template	GGAAAACCGGCAATCAGAGAAATCAGAACTACGGAAGCCAAGGCAATTATcGtGCCTTTGGTGGAGCACCAGCTCTTAGCAGAAGCACAATCACCAATGGTAACCGTG
ΔF - oligo repair template	CCAAGGCACTTCGTCCGGAGCCCCTCAACGATCCGCGATTCCGAATCCATTTTCGAAAAgtacgaattttatcatttccaaagcggagtttagtgaatgggg
ΔG - oligo repair template	GGAAAGAGAACTAAGAAGTCGTGAGAAGCACACGAAGTCTAAGCAGCAACCTCCaGAaAAcCCAGCcCCACTCAGAGAAGTCGGAAATTTCTACTCTAAATCGAATCACGACGAGGATAG
ΔH-I - oligo repair template	CAGCACCGTCAATCCCTGTTTCGACACGTCCTGAAGTCGTCGTTCCACCTGTgAAcCAaCAGCAACCAATCTATCAACAACCGGCACCACAGTATCCACCATACAATTC
ΔJ - oligo repair template	ctaacatttttcagGCCAATCCACCAACCGATGCACGGCCAACAGTATCCGCCgAAcCCaCCAGAgTACGATCCACACGGAAACTTCAAACTTGCTGATTATGAAAGAGATCGAATGAC
ΔK - oligo repair template	CATGAAGATCATTCATCACAAAGAAGAAGATCACCTGATCAGTTTCCACCAAACGGAGGACAATCAAACCATCAACCGGAAGCTCAAAGATCTTTTAGTGTTCTC
ΔL - oligo repair template	GTCACAACCACAAGGATATGACAATTTTAACGGAAATTCTGCGCCGTACTTcAAcAAgAACGAgAGAGGTGACATTGAGCCGTATGTCGTTTTGAAAGATGATATCCGAAACTAAg
ΔE-I - oligo repair template	CCGGCAATCAGAGAAATCAGAACTACGGAAGCCAAGGCAATTATAGGGCCGTTAATCAGCAGCAACCAATCTATCAACAACCGGCACCACAGTATCCACC
ΔE-K - oligo repair template	GGAAAACCGGCAATCAGAGAAATCAGAACTACGGAAGCCAAGGCAATTATcGtGCCAACGGAGGACAATCAAACCATCAACCGGAAGCTCAAAGATCTTTTAGTGTTCTC
PRIMERS FOR GENOTYPING DELETIONS
Forward for ΔA, ΔB	ATGTCCGAAAGTGATGATGATTATC
Forward for ΔC	GCGTGATCTTCAGCTGTTCC
Forward for ΔD	ATAGCGAAATTGCTCAAATTCC
Forward for ΔE, ΔE-I, ΔE-K	CCAACGGCAAAACTGTAG
Forward for ΔF, ΔG	CCACTTCTCCAGTCAATCG
Forward for ΔH-I	GCTACTGACACTTCCAATACACC
Forward for ΔJ, ΔK	CAAATCCTACAAGTTTGAAGTC
Forward for ΔL	TCTCAAGTGCCACAACCTG
Reverse for ΔA, ΔB	AATAGCGTCTCTCTGATCGC
Reverse for ΔC	CATTTCTGCGTTGTTGTGGACC
Reverse for ΔD	ATCGCACTCACCAACGATCC
Reverse for ΔE, ΔF, ΔG	TGCATTGGTTGATTGGCTGG
Reverse for ΔH-I, ΔJ, ΔK, ΔE-I, ΔE-K	AATTCCCTGTTCGATGGCTG
Reverse for ΔL	GTTTCGGATATCATCTTTCAAAACG
